# Supplementary material for: Metformin extends C. elegans lifespan through lysosomal pathway
Source: eLife. 2017 Oct 13;6:e31268. doi: 10.7554/eLife.31268 (PMC5685485; doi:10.7554/eLife.31268)
Supplement: Supplementary file 1. [file elife-31268-supp1.xlsx]

## Sheet: Sheet1
Lysosomal mutants
Strain	Genotype	Gain or Loss of Function	Resource	Outcrossed
VC1003	vha-3(ok1501)	Loss of function	CGC	x3
RB938	vha-12(ok821)	Loss of function	CGC	x3
	lmtr-2(tm2367)	Loss of function	NBRP	x3
	lmtr-3(tm2369)	Loss of function	NBRP	x3
	axl-1(tm1095)	Loss of function	NBRP	x3
KK300	par-4(it57)	Loss of function	CGC	x4
TG38	aak-2(gt33)	Loss of function	CGC	x3
TORC1 related mutants
Strain	Genotype	Gain or Loss of Function	Resource	Outcrossed
DR412	daf-15(m81)/+	Loss of function	CGC	>3
SM190	pha-4(zu225)	Loss of function	CGC	>4
JIN1375	hlh-30(tm1978)	Loss of function	CGC	x6
Reporter strains
Strain	Genotype	Resource	Outcrossed
MAH240	hlh-30p::hlh-30::gfp	CGC	x4
SJ4100	hsp-6p::gfp	CGC	x3
Transgenic strains developed in this paper
Strain	Background Genotype	Transgene	Resource	Integrated
N2	wild type	rpl-28p::lmp-1::gfp	CGC	YES
	rpl-28p::lmp-1::gfp	rpl-28p::mCherry::vha-3	This paper	NO
	rpl-28p::lmp-1::gfp	rpl-28p::mCherry::vha-12	This paper	NO
	rpl-28p::lmp-1::gfp	rpl-28p::mCherry::lmtr-2	This paper	NO
	rpl-28p::lmp-1::gfp	rpl-28p::mCherry::lmtr-3	This paper	NO
DR412	daf-15/+	hlh-30p::hlh-30::gfp	CGC	NO
RNAi bacteria
Target Gene	Resource		Sequence Verified
	Library	Chr.-Plate-Well Code
vha-3	Ahringer library	IV-9-O15	YES
vha-12	Ahringer library	X-2-F09	YES
lmtr-3	Ahringer library	V-15-E09	YES
rsks-1	Ahringer library	III-8-C23	YES
