# Supplementary material for: Metformin extends C. elegans lifespan through lysosomal pathway
Source: eLife. 2017 Oct 13;6:e31268. doi: 10.7554/eLife.31268 (PMC5685485; doi:10.7554/eLife.31268)
Supplement: Supplementary file 2. [file elife-31268-supp2.xlsx]

## Sheet: Sheet1
	Lifespan anaylsis of metformin's effect on daf-15 heterzogous mutant.
	Dataset 1 (repeat1)
	Genotype	Condition	No. total	No. dead	No. censored	Median lifespan (Days)	Median lifespan extention (%)	Log rank test (p-value)	Culturing temperature
	unc-24(e138)/+	0mM Met	106	65	41	18	44.44	<0.0001 (Increase)	20°C
		50mM Met	102	72	30	26			20°C
	unc-24(e138)/daf-15(m81)	0mM Met	94	57	37	22	36.36	<0.0001 (Increase)	20°C
		50mM Met	96	75	21	30			20°C
	Dataset 2 (repeat2)
	Genotype	Condition	No. total	No. dead	No. censored	Median lifespan (Days)	Median lifespan extention(%)	Log rank test (p-value)	Culturing temperature
	unc-24(e138)/+	0mM Met	103	71	32	18	55.55	<0.0001 (Increase)	20°C
		50mM Met	90	61	29	28			20°C
	unc-24(e138)/daf-15(m81)	0mM Met	100	73	27	24	25	<0.0001 (Increase)	20°C
		50mM Met	97	65	32	30			20°C
	Notice: The Log rank test was performed with GraphPad Prism 5.0.
