# Supplementary material for: Metformin extends C. elegans lifespan through lysosomal pathway
Source: eLife. 2017 Oct 13;6:e31268. doi: 10.7554/eLife.31268 (PMC5685485; doi:10.7554/eLife.31268)
Supplement: Supplementary file 3. [file elife-31268-supp3.xlsx]

## Sheet: Sheet1
	Lifespan analysis of metformin's effect on mutants of TORC1 downstream genes.
	Dataset 1 (repeat1)
	Genotype	Condition	No. total	No. dead	No. censored	Median lifespan (Days)	Median lifespan extention(%)	Log rank test (p-value)	Culturing temperature
	hlh-30(tm1978)	0mM Met	101	94	7	14	14.29	<0.0001 (Increase)	20°C
		50mM Met	90	80	10	16			20°C
	skn-1(zu135)	0mM Met	100	88	12	16	25	0.0003 (Increase)	20°C
		50mM Met	100	87	13	20			20°C
	pha-4(zu225), smg-1(cc546)	0mM Met	100	63	37	20	30	<0.0001 (Increase)	16°C
		50mM Met	100	66	34	26			16°C
	Dataset 2 (repeat2)
	Genotype	Condition	No. total	No. dead	No. censored	Median lifespan (Days)	Median lifespan extention(%)	Log rank test (p-value)	Culturing temperature
	hlh-30(tm1978)	0mM Met	100	96	4	14	14.29	<0.0001 (Increase)	20°C
		50mM Met	100	89	11	16			20°C
	skn-1(zu135)	0mM Met	99	78	21	16	12.5	0.0095 (Increase)	20°C
		50mM Met	101	75	26	18			20°C
	pha-4(zu225), smg-1(cc546)	0mM Met	100	75	25	20	20	0.0011 (Increase)	16°C
		50mM Met	98	63	35	24			16°C
	Notice: The Log rank test was performed with GraphPad Prism 5.0.
