# Supplementary material for: Metformin extends C. elegans lifespan through lysosomal pathway
Source: eLife. 2017 Oct 13;6:e31268. doi: 10.7554/eLife.31268 (PMC5685485; doi:10.7554/eLife.31268)
Supplement: Supplementary file 4. [file elife-31268-supp4.xlsx]

## Sheet: Sheet1
	Lifespan analysis of metformin's effect v-ATPase, Ragulator, AXIN/LKB1 mutants.
	Dataset 1 (repeat1)
	Genotype	Condition	No. total	No. dead	No. censored	Median lifespan (Days)	Median lifespan extention(%)	Log rank test (p-value)	Culturing temperature
	wild type	0mM Met	98	72	26	14	42.86	<0.0001 (Increase)	20°C
		50mM Met	84	60	24	20			20°C
	vha-12 (ok821)	0mM Met	103	59	44	16	0	0.1299	20°C
		50mM Met	98	53	45	16			20°C
	vha-3 (ok1501)	0mM Met	99	63	36	18	0	0.28	20°C
		50mM Met	98	81	17	18			20°C
	axl-1 (tm1095)	0mM Met	112	74	38	14	0	0.5736	20°C
		50mM Met	115	80	35	14			20°C
	lmtr-3 (tm2339)	0mM Met	250	51	199	16	-25	<0.0001 (Decrease)	20°C
		50mM Met	243	81	162	12			20°C
	lmtr-2 (tm2367)	0mM Met	252	69	183	14	-14.28	0.0008 (Decrease)	20°C
		50mM Met	206	91	115	12			20°C
	par-4 (it47)	0mM Met	100	77	23	10	0	0.4896	25°C
		50mM Met	100	79	21	10			25°C
	Dataset 2 (repeat2)
	Genotype	Condition	No. total	No. dead	No. censored	Median lifespan (Days)	Median lifespan extention(%)	Log rank test (p-value)	Culturing temperature
	wild type	0mM Met	100	71	29	18	44.44	<0.0001 (Increase)	20°C
		50mM Met	100	71	29	26			20°C
	vha-12 (ok821)	0mM Met	100	60	40	18	0	0.2965	20°C
		50mM Met	101	77	24	18			20°C
	vha-3 (ok1501)	0mM Met	100	77	23	22	0	0.3395	20°C
		50mM Met	100	89	11	22			20°C
	axl-1 (tm1095)	0mM Met	94	68	26	18	-11.11	0.8059	20°C
		50mM Met	99	66	33	16			20°C
	lmtr-3 (tm2339)	0mM Met	200	53	147	18	-22.22	<0.0001 (Decrease)	20°C
		50mM Met	200	104	96	14			20°C
	lmtr-2 (tm2367)	0mM Met	217	50	167	18	-22.22	0.0001 (Decrease)	20°C
		50mM Met	200	112	88	14			20°C
	par-4 (it47)	0mM Met	98	77	21	10	0	0.4762	25°C
		50mM Met	100	80	20	10			25°C
	Notice: The Log rank test was performed with GraphPad Prism 5.0.
